# Supplementary material for: Anti-Inflammatory and Antiplatelet Interactions on PAF and ADP Pathways of NSAIDs, Analgesic and Antihypertensive Drugs for Cardioprotection—In Vitro Assessment in Human Platelets
Source: Medicina (Kaunas). 2025 Aug 4;61(8):1413. doi: 10.3390/medicina61081413 (PMC12388159; doi:10.3390/medicina61081413)
Supplement: Supplementary file 1 [file medicina-61-01413-s001.zip]

Archive with 1 entries (1 files):
- medicina-3735448-supplementary.pdf
